# Supplementary material for: Cuticle Hydrocarbons Show Plastic Variation under Desiccation in Saline Aquatic Beetles
Source: Insects. 2021 Mar 25;12(4):285. doi: 10.3390/insects12040285 (PMC8064485; doi:10.3390/insects12040285)
Supplement: Supplementary file 1 [file insects-12-00285-s001.xlsx]

## Sheet: Hoja1
Table S1: Absolute (ng/specimen) and relative abundance (%) of the cuticular hydrocarbons (CHCs) identified by GC/MS in the different treatments of the species studied . KI: Kovat index; n: number of samples of the total analized where the compound is present.
ID	Compound	KI			E. jesusarribasi									N. baeticus
				Control			D1			D1+D2			Control			D1			D1+D2
				n	Mean (%) ± ES	Mean (ng/specimen) ± ES	n	Mean (%) ± ES	Mean (ng/specimen) ± ES	n	Mean (%) ± ES	Mean (ng/specimen) ± ES	n	Mean (%) ± ES	Mean (ng/specimen) ± ES	n	Mean (%) ± ES	Mean (ng/specimen) ± ES	n	Mean (%) ± ES	Mean (ng/specimen) ± ES
1	Heneicosane	2100- 2102	Alkane	5	1.6 ± 0.59	29.34 ± 7.85	3	0.84 ± 0.45	15.6 ± 7.54	1	0.40 ± 0.40	4.76 ± 4.76							3	0.58 ± 0.41	11.41 ± 3.82
2	Unidentified	2107- 2109	Unsaturated	1	0.45 ± 0.45	9.24 ± 9.24	4	1.85 ± 0.8	45.93 ± 23.19	1	0.35 ± 0.35	4.63 ± 4.63
3	Unidentified	2119- 2120	Unsaturated	1	0.6 ± 0.6	12.38 ± 12.38	2	1.99 ± 1.27	55.75 ± 35.44	1	0.26 ± 0.26	3.43 ± 3.43	4	4.02 ± 1.2	362.78 ± 152.16
4	n-methyl-heneicosane	2137- 2138	Branched alkane	1	2.21 ± 2.21	45.4 ± 45.4	4	4.49 ± 2.15	123.64 ± 68.64	3	1.69 ± 0.68	21.73 ± 11.34	2	0.62 ± 0.37	26.97 ± 17.14	3	0.79 ± 0.45	56.76 ± 33.29	2	3.87 ± 3.31	63.62 ± 33.98
5	Unidentified	2146- 2149	Unsaturated	1	4.78 ± 4.78	98.22 ± 98.22	4	14.4 ± 7.14	402.15 ± 228.28	2	1.97 ± 1.36	29.06 ± 24.06	5	10.93 ± 3.4	1108.83 ± 472.27	5	1.96 ± 0.61	124.46 ± 41.84
6	Unidentified	2153- 2154	Unsaturated	6	28.2 ± 3.81	356.92 ± 52.32	5	20.06 ± 5.17	348.75 ± 97.29	5	10.49 ± 2.61	124.86 ± 34.49	4	4.8 ± 1.41	471.23 ± 202.16	1	0.99 ± 0.99	75.01 ± 75.01	2	3.14 ± 2.55	55.52 ± 27.48
7	Docosene	2197	Unsaturated										1	0.89 ± 1.39	43.7 ± 43.7	3	2.4 ± 1.43	173.62 ± 108.06	2	9.25 ± 8.04	149.23 ± 81.81
8	Docosane	2203	Alkane										6	0.74 ± 0.08	54.14 ± 7.36	6	0.7 ± 0.05	43.78 ± 2.86	3	0.48 ± 0.16	20.86 ± 5.78
9	5-dimethyl-docosane	2228- 2229	Branched alkane										6	0.31 ± 0.05	24.02 ± 4.64	5	0.26 ± 0.07	15.38 ± 3.76
10	Unidentified		Branched alkane
11	Unidentified		Unsaturated										6	0.56 ± 0.09	46.12 ± 12.35	6	0.57 ± 0.08	34.96 ± 3.81	3	0.95 ± 0.6	42.32 ± 22.34
12	Unidentified		Unsaturated										6	2.85 ± 0.22	221.83 ± 42.45	6	4.11 ± 0.56	256.79 ± 35.93	3	3.39 ± 1.96	139.8 ± 77.03
13	Tricosene	2280- 2281	Unsaturated	1	0.11 ± 0.11	2.24 ± 2.24	1	0.16 ± 0.16	3.8 ± 3.8				6	2.6 ± 0.25	200.71 ± 37.04	6	3.44 ± 0.44	236.33 ± 32.29	4	4.58 ± 1.17	186.25 ± 53.95
14	Tricosane	2300	Alkane	6	3.3 ± 0.3	40.98 ± 5.29	6	2.62 ± 0.56	45.66 ± 9.53	3	1.45 ± 0.65	21.03 ± 9.43	6	13.77 ± 2.27	933.2 ± 119.57	6	12.77 ± 0.59	837.92 ± 50.04	4	13.63 ± 2.59	532.42 ± 125.67
15	Unidentified	2316- 2316	Branched alkane										3	6.12 ± 2.31	577.34 ± 368.58	3	4.46 ± 2	258.01 ± 116.11	2	1.63 ± 1.1	68.32 ± 36.58
16	13-methyl-tricosane	2332	Branched alkane	5	2.41 ± 0.49	27.33 ± 6.67	4	4.96 ± 3.21	136.19 ± 111.78				3	6.25 ± 1.95	473.2 ± 248.13	3	4.42 ± 2.07	309.85 ± 151.78	2	6.45 ± 4.4	162.4 ± 82.21
17	Unidentified	2335- 2336	Branched alkane										6	1.24 ± 0.12	81.23 ± 16.29	6	1.15 ± 0.18	71.57 ± 11.92	3	0.82 ± 0.34	35.32 ± 11.47
18	Unidentified	2368- 2369	Branched alkane	1	0.28 ± 0.28	3.93 ± 3.93	2	0.3 ± 0.19	8.78 ± 6.14	2	0.75 ± 0.47	7.27 ± 4.49							1	0.11 ± 0.11	4.33 ± 3.53
19	Unidentified		Branched alkane										6	0.59 ± 0.08	42.52 ± 4.28	6	0.62 ± 0.1	38.63 ± 5.69	1	0.19 ± 0.19	8.62 ± 7.04
20	Unidentified		Unsaturated										1	0.02 ± 0.03	1.62 ± 1.62	4	0.26 ± 0.09	17.67 ± 6.66
21	Tetracosene	2393	Unsaturated										2	0.12 ± 0.06	6.44 ± 4.09	5	0.33 ± 0.09	19.67 ± 5.1
22	Tetracosane	2398	Alkane	5	0.73 ± 0.13	9.35 ± 2.12	4	0.66 ± 0.22	10.35 ± 3.44				6	0.62 ± 0.1	46.33 ± 9.46	6	0.71 ± 0.07	43.19 ± 5.85	3	0.57 ± 0.23	24.72 ± 7.61
23	2-methyl-tetracosane	2455	Branched alkane										6	0.45 ± 0.05	35.69 ± 7.53	6	0.56 ± 0.08	35.19 ± 5.18	2	0.37 ± 0.22	16.12 ± 7.73
24	Unidentified		Branched alkane													3	0.12 ± 0.06	7.44 ± 3.37	2	0.65 ± 0.37	28.93 ± 13.73
25	Unidentified		Branched alkane										3	0.15 ± 0.05	11.17 ± 5.79	4	0.16 ± 0.06	9.77 ± 3.35
26	Unidentified	2473- 2474	Unsaturated	6	2.15 ± 0.23	27.51 ± 3.71	6	2.1 ± 0.49	35.84 ± 3.24	5	2.04 ± 0.24	27.81 ± 6.25	6	5.1 ± 1.13	403.34 ± 78.62	6	9.01 ± 1.07	576.58 ± 87.11	4	9.81 ± 2.41	409.93 ± 104.49
27	Pentacosene	2481	Unsaturated				1	0.23 ± 0.23	2.54 ± 2.54				6	3.89 ± 0.29	294.02 ± 47.28	6	5.7 ± 0.59	356.56 ± 36.66	4	4.48 ± 0.86	181.03 ± 44.33
28	Pentacosane	2499- 2500	Alkane	6	4.48 ± 0.52	55.3 ± 9.58	6	4.12 ± 0.81	72.19 ± 10.81	5	2.64 ± 0.49	36.39 ± 9	6	9.74 ± 2.35	698.26 ± 123.02	6	11.14 ± 0.83	676.91 ± 75.61	4	9.96 ± 3.07	412.48 ± 117.15
29	Unidentified	2517	Branched alkane	4	0.96 ± 0.33	12.23 ± 4.73							2	0.13 ± 0.06	11.49 ± 7.33
30	13-methyl-pentacosane	2530- 2532	Branched alkane	6	4.42 ± 0.96	55.07 ± 13.47	6	3.11 ± 1.2	60.18 ± 28.99	4	4.80 ± 1.61	63.58 ± 28.43	6	4.02 ± 0.54	306.64 ± 55.95	6	5.02 ± 0.43	313.08 ± 20.07	4	3.76 ± 1.04	132.31 ± 41.91
31	Unidentified	2538	Branched alkane	2	0.48 ± 0.31	6.25 ± 3.97	2	0.36 ± 0.23	7.61 ± 5.12	2	0.70 ± 0.44	10.89 ± 6.7	3	0.21 ± 0.08	10.17 ± 4.67	6	0.47 ± 0.09	28.64 ± 4.18
32	9-methyl-pentacosane	2548	Branched alkane	4	1.2 ± 0.4	15.35 ± 5.34	4	1.04 ± 0.42	17.74 ± 8.4	3	0.98 ± 0.52	15.18 ± 8.33	2	0.14 ± 0.2	8.32 ± 5.51	3	0.18 ± 0.09	12.64 ± 6.84	1	0.14 ± 0.14	5.81 ± 4.74
33	Unidentified	2551	Branched alkane				1	0.19 ± 0.19	3.5 ± 3.5	1	0.76 ± 0.76	5.57 ± 5.57
34	4-methyl-pentacosane	2561	Branched alkane										6	1.4 ± 0.18	105.3 ± 23.94	6	1.53 ± 0.15	95.75 ± 8.18	3	1.49 ± 0.65	63.96 ± 21.47
35	3-methyl-pentacosane	2571- 2572	Branched alkane	6	1.82 ± 0.21	19.96 ± 2.28	6	1.41 ± 0.2	25.89 ± 2.82	4	1.77 ± 0.42	22.7 ± 6.53	5	0.54 ± 0.08	38.77 ± 10.23	6	0.62 ± 0.08	38.55 ± 4.49	3	0.67 ± 0.23	29.25 ± 7.98
36	Unidentified	2579	Branched alkane				0						6	1.98 ± 0.17	147.74 ± 19.24	6	2.55 ± 0.5	155.29 ± 22.82	4	2.25 ± 0.64	93.66 ± 25.94
37	Hexacosene		Unsaturated																2	0.45 ± 0.26	18.97 ± 9.04
38	Hexacosane	2598- 2601	Alkane	5	0.68 ± 0.12	9.52 ± 2.11	4	0.85 ± 0.37	11.67 ± 4.27				6	0.36 ± 0.09	26.04 ± 5.76	6	0.53 ± 0.12	33.58 ± 8.6	3	0.27 ± 0.11	11.85 ± 4.24
39	12/14-methyl-hexacosane	2607	Branched alkane										1	0.04 ± 0.03	2.39 ± 2.39	2	0.09 ± 0.06	5.13 ± 3.53
40	Trimetilhexacosane	2629- 2630	Branched alkane	4	1.3 ± 0.49	14.06 ± 4.59	4	0.72 ± 0.23	11.55 ± 4.04	1	0.32 ± 0.32	4.48 ± 4.48	3	0.17 ± 0.05	14.3 ± 7.64	5	0.34 ± 0.1	20.87 ± 5.43	2	0.23 ± 0.13	10.61 ± 5
41			Branched alkane										2	0.18 ± 0.1	8.32 ± 5.68	6	0.25 ± 0.04	15.24 ± 1.97	2	0.36 ± 0.21	15.35 ± 7.37
42	Unidentified	2675- 2676	Unsaturated	3	0.91 ± 0.37	10.89 ± 5.13	2	0.39 ± 0.26	9.13 ± 6.02	5	2.16 ± 0.25	29.02 ± 6.47	6	4.15 ± 0.39	304.36 ± 34.6	6	5.12 ± 0.54	318.24 ± 29.71	4	4.45 ± 1.69	190.72 ± 67.62
43	Heptacosene	2699- 2699	Unsaturated	6	6.72 ± 1.03	84.15 ± 14	6	6.25 ± 1.36	106.45 ± 8.15	5	4.56 ± 1.06	73.92 ± 16.75	6	0.83 ± 0.18	56.88 ± 9.22	6	0.83 ± 0.12	50.64 ± 6.03	3	1.17 ± 0.7	52.27 ± 26.05
44	Heptacosane	2703- 2704	Alkane										6	6.45 ± 1.22	460.99 ± 53.7	6	10.05 ± 1.2	602.65 ± 78.64	4	4.84 ± 1.27	187.85 ± 50.73
45	Unidentified	2729- 2730	Branched alkane	6	4.95 ± 0.88	59.33 ± 11.49	6	3.57 ± 0.94	66.79 ± 21.66	5	6.28 ± 0.62	84.48 ± 17.78
46	11/13-methyl-heptacosane	2732- 2733	Branched alkane	1	0.17 ± 0.17	1.95 ± 1.95							5	0.43 ± 0.08	37.76 ± 10.43	6	0.76 ± 0.07	42.27 ± 5.72
47	7-methyl-heptacosane	2738	Branched alkane	6	2.63 ± 0.53	32.89 ± 6.76	4	1.89 ± 0.7	33.91 ± 16.04	5	3.94 ± 0.66	45.29 ± 13.15	3	0.21 ± 0.07	10.73 ± 5.07	6	0.68 ± 0.04	27.28 ± 1.51
48	Unidentified	2748- 2749	Branched alkane	5	2.47 ± 0.72	30.49 ± 8.8	4	1.51 ± 0.74	26.37 ± 11.64	4	3.33 ± 0.76	43.72 ± 11.97	1	0.03 ± 0.02	1.81 ± 1.81
49	Unidentified	2766- 2767	Branched alkane	4	1.27 ± 0.43	14.6 ± 5.12	2	0.64 ± 0.42	13.8 ± 9.48	3	1.34 ± 0.58	19.96 ± 8.98	2	0.1 ± 0.05	4.81 ± 3.06	2	0.1 ± 0.06	5.25 ± 3.35
50	3-methyl-heptacosane	2770- 2772	Branched alkane	4	1.33 ± 0.45	14.12 ± 5.48	6	1.53 ± 0.33	26.23 ± 2.85	5	3.00 ± 0.58	39.22 ± 8.9	6	0.94 ± 0.16	71.03 ± 14.39	6	1.33 ± 0.17	83.39 ± 10.87	2	1.08 ± 0.65	45.75 ± 22.13
51	Unidentified	2777- 2777	Branched alkane	2	0.63 ± 0.41	7.33 ± 4.83	2	0.46 ± 0.29	9.62 ± 6.19	4	1.58 ± 0.46	22.95 ± 7.1
52	Octacosane	2802- 2802	Alkane	6	3.38 ± 0.32	43.37 ± 5.6	6	3.15 ± 0.66	54.15 ± 6.3	5	6.16 ± 0.86	77.9 ± 13.09	3	0.18 ± 0.06	9.36 ± 4.52	5	1.56 ± 0.09	80.02 ± 5.6	1	0.13 ± 0.13	6.03 ± 4.92
53	Unidentified	2876	Branched alkane										1	0.04 ± 0.07	2.56 ± 2.56	2	0.1 ± 0.07	7.32 ± 5.29	2	0.32 ± 0.18	13.61 ± 6.44
54	Nonacosane	2898- 2900	Alkane	6	1.38 ± 0.12	16.91 ± 1.37	6	1.3 ± 0.26	22.42 ± 1.24	5	1.86 ± 0.18	23.44 ± 2.89							3	1.54 ± 0.58	67.97 ± 21.34
55	Unidentified	2907	Branched alkane	1	0.36 ± 0.36	4.28 ± 4.28
56	Unidentified	2928- 2929	Branched alkane	3	0.87 ± 0.35	10.2 ± 4.65	4	0.92 ± 0.31	15.89 ± 6.7	5	2.53 ± 0.25	25.29 ± 3.16
57	10-methyl-octacosane	2931- 2931	Branched alkane							4	0.96 ± 0.27	11.85 ± 3.64	4	0.37 ± 0.11	25.43 ± 9.67	6	0.51 ± 0.11	30.53 ± 5.05	2	0.52 ± 0.31	22.71 ± 10.95
58	Unidentified	2933- 2934	Branched alkane	2	0.37 ± 0.24	4.87 ± 3.08	2	0.36 ± 0.23	7.68 ± 5.12	1	0.26 ± 0.26	3.45 ± 3.45	5	0.65 ± 0.23	36.34 ± 12.41	5	0.33 ± 0.09	19.84 ± 5.04
59	Unidentified	2935- 2937	Branched alkane							4	1.20 ± 0.39	15.74 ± 6.49	1	0.12 ± 0.08	4.96 ± 4.96				1	0.4 ± 0.4	18.43 ± 15.05
60	Unidentified	2938- 2939	Branched alkane	3	1.03 ± 0.48	13.79 ± 6.59	3	0.92 ± 0.48	18.35 ± 11.13
61	Unidentified	2966- 2967	Branched alkane				1	0.29 ± 0.29	6.92 ± 6.92
62	Unidentified	2973- 2976	Branched alkane	1	0.3 ± 0.3	3.34 ± 3.34	1	0.35 ± 0.35	8.22 ± 8.22
63	Triacontane	3000- 3002	Alkane	4	1.35 ± 0.27	13.65 ± 4.34	5	3.57 ± 1.89	50.52 ± 19.22	4	6.08 ± 1.97	70.02 ± 24.63
64	Unidentified	3079	Branched alkane													1	0.06 ± 0.06	3.61 ± 3.61	1	0.23 ± 0.23	10.31 ± 8.42
65	Hentriacontane	3099- 3100	Alkane										4	0.32 ± 0.1	24.74 ± 8	5	0.46 ± 0.13	28.43 ± 8.67	1	0.28 ± 0.28	12.84 ± 10.48
66	Unidentified	3143- 3144	Branched alkane	1	0.08 ± 0.08	1.64 ± 1.64				3	1.79 ± 1.02	19.59 ± 9.18							2	0.46 ± 0.28	19.56 ± 9.45
67	Unidentified	3161	Branched alkane				1	0.31 ± 0.31	3.96 ± 3.96	3	2.69 ± 1.13	29.96 ± 13.67
68	Unidentified	3165	Branched alkane	4	1.68 ± 0.62	21.61 ± 8.14	3	1.41 ± 0.67	27.05 ± 14.42	2	1.02 ± 0.63	16.49 ± 10.63
69	Unidentified	3175	Branched alkane	2	0.45 ± 0.3	5.76 ± 3.98	2	0.55 ± 0.35	11.16 ± 7.06	2	0.94 ± 0.58	12.38 ± 7.72
70	Unidentified	3262	Branched alkane
71	Unidentified	3327	Branched alkane							2	2.03 ± 1.27	26.09 ± 16.5
72	Unidentified	3354- 3354	Branched alkane	6	3.99 ± 0.88	52.16 ± 12.96	6	2.64 ± 0.54	51.21 ± 13.64	5	9.74 ± 3.03	105.1 ± 32.83
73	Unidentified	3357- 3357	Branched alkane	3	1.51 ± 0.73	18 ± 8.47	3	1.51 ± 0.86	21.76 ± 10.83	3	1.23 ± 0.23	18.51 ± 18.51
74	Unidentified	3564- 3564	Branched alkane							2	1.00 ± 0.65	11.55 ± 8.63
75	Hexatriacontane	3594- 3598	Alkane							3	2.94 ± 1.42	34.84 ± 19.18
